# Supplementary material for: Poly[(μ5-2,6-dimethyl­pyridine-3,5-dicarboxyl­ato)zinc]
Source: Acta Crystallogr Sect E Struct Rep Online. 2011 Jun 25;67(Pt 7):m977. doi: 10.1107/S1600536811024172 (PMC3151958; doi:10.1107/S1600536811024172)
Supplement: Supplementary file 1 [file e-67-0m977-sup1.cif]

##############################################################################
#                                                                            #
# This CIF contains the data in a paper accepted for publication in          #
# Acta Crystallographica Section E. It conforms to the requirements of       #
# Notes for Authors for Acta Crystallographica Section E, and has been       #
# peer reviewed under the auspices of the IUCr Commission on Journals.       #
#                                                                            #
# Full details of the Crystallographic Information File format               #
# are given in the paper "The Crystallographic Information File (CIF):       #
# a New Standard Archive File for Crystallography" by S. R. Hall, F. H.      #
# Allen and I. D. Brown [Acta Cryst. (1991), A47, 655-685].                  #
#                                                                            #
# The current version of the core CIF dictionary is obtainable from          #
# ftp://ftp.iucr.org/pub/cif_core.dic.                                       #
#                                                                            #
# Software is freely available for graphical display of the structure(s)     #
# in this CIF. For information consult the CIF software page                 #
# http://www.iucr.org/resources/cif/software.                                #
#                                                                            #
# This file may be used for bona fide research purposes within the           #
# scientific community so long as proper attribution is given to the journal # 
# article from which it was obtained.                                        #
#                                                                            #
##############################################################################
data_I
_audit_creation_method     SHELXL-97
_chemical_name_systematic
;
Poly[(\m~5~-2,6-dimethylpyridine-3,5-dicarboxylato)zinc]
;
_chemical_name_common     ?
_chemical_formula_moiety     'C9 H7 N O4 Zn'
_chemical_formula_sum     'C9 H7 N O4 Zn'
_chemical_formula_iupac     '[Zn (C9 H7 N O4)]'
_chemical_formula_weight     258.53
_chemical_melting_point     ?
_symmetry_cell_setting     monoclinic
_symmetry_space_group_name_H-M     'C 2/c'
_symmetry_space_group_name_Hall     '-C 2yc'
loop_
    _symmetry_equiv_pos_as_xyz
    'x, y, z'
    '-x, y, -z+1/2'
    'x+1/2, y+1/2, z'
    '-x+1/2, y+1/2, -z+1/2'
    '-x, -y, -z'
    'x, -y, z-1/2'
    '-x+1/2, -y+1/2, -z'
    'x+1/2, -y+1/2, z-1/2'
_cell_length_a     8.578(7)
_cell_length_b     14.016(11)
_cell_length_c     7.382(7)
_cell_angle_alpha     90.00
_cell_angle_beta     112.176(17)
_cell_angle_gamma     90.00
_cell_volume     821.9(12)
_cell_formula_units_Z     4
_cell_measurement_reflns_used     535
_cell_measurement_theta_min     2.9064
_cell_measurement_theta_max     27.4835
_cell_measurement_temperature     293(2)
_exptl_crystal_description     Prism
_exptl_crystal_colour     Colorless
_exptl_crystal_size_max     0.30
_exptl_crystal_size_mid     0.25
_exptl_crystal_size_min     0.16
_exptl_crystal_density_diffrn     2.089
_exptl_crystal_density_meas     ?
_exptl_crystal_density_method     'not measured'
_exptl_crystal_F_000     520
_exptl_absorpt_coefficient_mu     2.977
_exptl_absorpt_correction_type     multi-scan
_exptl_absorpt_process_details     '(CrystalClear; Rigaku, 2005)'
_exptl_absorpt_correction_T_min     0.4687
_exptl_absorpt_correction_T_max     0.6473
_exptl_special_details
;
;
_diffrn_ambient_temperature     293(2)
_diffrn_radiation_type     MoK\a
_diffrn_radiation_wavelength     0.71073
_diffrn_radiation_source     'fine-focus sealed tube'
_diffrn_radiation_monochromator     graphite
_diffrn_measurement_device_type     'Rigaku Mercury2'
_diffrn_measurement_method     '\f and \w'
_diffrn_detector_area_resol_mean     ?
_diffrn_reflns_number     2615
_diffrn_reflns_av_R_equivalents     0.0215
_diffrn_reflns_av_sigmaI/netI     0.0191
_diffrn_reflns_theta_min     2.91
_diffrn_reflns_theta_max     24.99
_diffrn_reflns_theta_full     24.99
_diffrn_measured_fraction_theta_max     1.000
_diffrn_measured_fraction_theta_full     1.000
_diffrn_reflns_limit_h_min     -10
_diffrn_reflns_limit_h_max     10
_diffrn_reflns_limit_k_min     -14
_diffrn_reflns_limit_k_max     16
_diffrn_reflns_limit_l_min     -8
_diffrn_reflns_limit_l_max     8
_diffrn_standards_number     0
_diffrn_standards_interval_count     0
_diffrn_standards_interval_time     0
_diffrn_standards_decay_%     0
_refine_special_details
;
Refinement of <i>F</i>^2^ against ALL reflections. The weighted <i>R</i>-factor
<i>wR</i> and goodness of fit <i>S</i> are based on <i>F</i>^2^, conventional
<i>R</i>-factors <i>R</i> are based on <i>F</i>, with <i>F</i> set to zero for
negative <i>F</i>^2^. The threshold expression of <i>F</i>^2^ >
\s(<i>F</i>^2^) is used only for calculating <i>R</i>-factors(gt) <i>etc</i>.
and is not relevant to the choice of reflections for refinement.
<i>R</i>-factors based on <i>F</i>^2^ are statistically about twice as large
as those based on <i>F</i>, and <i>R</i>- factors based on ALL data will be
even larger.
;
_reflns_number_total     732
_reflns_number_gt     709
_reflns_threshold_expression     I>2sigma(I)
_refine_ls_structure_factor_coef     Fsqd
_refine_ls_matrix_type     full
_refine_ls_R_factor_all     0.0238
_refine_ls_R_factor_gt     0.0229
_refine_ls_wR_factor_gt     0.0657
_refine_ls_wR_factor_ref     0.0666
_refine_ls_goodness_of_fit_ref     1.000
_refine_ls_restrained_S_all     1.007
_refine_ls_number_reflns     732
_refine_ls_number_parameters     71
_refine_ls_number_restraints     1
_refine_ls_hydrogen_treatment     constr
_refine_ls_weighting_scheme     calc
_refine_ls_weighting_details
         'calc w=1/[\s^2^(Fo^2^)+(0.0519P)^2^+0.6817P] where P=(Fo^2^+2Fc^2^)/3'
_atom_sites_solution_hydrogens     geom
_atom_sites_solution_primary     direct
_atom_sites_solution_secondary     difmap
_refine_ls_shift/su_max     0.000
_refine_ls_shift/su_mean     0.000
_refine_diff_density_max     0.495
_refine_diff_density_min     -0.591
_refine_ls_extinction_method     none
_refine_ls_extinction_coef     ?
loop_
    _atom_type_symbol
    _atom_type_description
    _atom_type_scat_dispersion_real
    _atom_type_scat_dispersion_imag
    _atom_type_scat_source
    'C' 'C' 0.0033 0.0016
                         'International Tables Vol C Tables 4.2.6.8 and 6.1.1.4'
    'N' 'N' 0.0061 0.0033
                         'International Tables Vol C Tables 4.2.6.8 and 6.1.1.4'
    'O' 'O' 0.0106 0.0060
                         'International Tables Vol C Tables 4.2.6.8 and 6.1.1.4'
    'Zn' 'Zn' 0.2839 1.4301
                         'International Tables Vol C Tables 4.2.6.8 and 6.1.1.4'
    'H' 'H' 0.0000 0.0000
                         'International Tables Vol C Tables 4.2.6.8 and 6.1.1.4'
_computing_data_collection     'CrystalClear (Rigaku, 2005)'
_computing_cell_refinement     'CrystalClear (Rigaku, 2005)'
_computing_data_reduction     'CrystalClear (Rigaku, 2005)'
_computing_structure_solution     'SHELXS97 (Sheldrick, 2008)'
_computing_structure_refinement     'SHELXL97 (Sheldrick, 2008)'
_computing_molecular_graphics
                      'DIAMOND (Brandenburg, 2008) and ORTEP-3 (Farrugia, 1997)'
_computing_publication_material     'PLATON (Spek, 2009)'
loop_
    _atom_site_type_symbol
    _atom_site_label
    _atom_site_fract_x
    _atom_site_fract_y
    _atom_site_fract_z
    _atom_site_U_iso_or_equiv
    _atom_site_adp_type
    _atom_site_calc_flag
    _atom_site_refinement_flags
    _atom_site_occupancy
    _atom_site_symmetry_multiplicity
    _atom_site_disorder_assembly
    _atom_site_disorder_group
    Zn Zn1 0.0000 0.08158(2) 0.2500 0.01616(18) Uani d SU 1 2 . .
    N N1 0.5000 0.26938(18) 0.7500 0.0137(5) Uani d S 1 2 . .
    O O1 0.0625(2) 0.09690(11) 0.5672(2) 0.0189(4) Uani d U 1 1 . .
    O O2 0.20746(19) -0.00679(11) 0.7999(2) 0.0192(4) Uani d . 1 1 . .
    C C1 0.1949(3) 0.06763(15) 0.6979(3) 0.0147(5) Uani d . 1 1 . .
    C C2 0.3560(3) 0.12188(16) 0.7360(3) 0.0147(5) Uani d . 1 1 . .
    C C3 0.5000 0.0730(2) 0.7500 0.0168(7) Uani d S 1 2 . .
    H H3 0.5000 0.0066 0.7500 0.020 Uiso calc SR 1 2 . .
    C C4 0.3618(3) 0.22210(15) 0.7464(3) 0.0137(5) Uani d . 1 1 . .
    C C5 0.2202(3) 0.28064(16) 0.7589(4) 0.0195(5) Uani d . 1 1 . .
    H H5A 0.2644 0.3278 0.8596 0.029 Uiso calc R 1 1 . .
    H H5B 0.1434 0.2399 0.7893 0.029 Uiso calc R 1 1 . .
    H H5C 0.1621 0.3117 0.6358 0.029 Uiso calc R 1 1 . .
loop_
    _atom_site_aniso_label
    _atom_site_aniso_U_11
    _atom_site_aniso_U_22
    _atom_site_aniso_U_33
    _atom_site_aniso_U_12
    _atom_site_aniso_U_13
    _atom_site_aniso_U_23
    Zn1 0.0108(2) 0.0106(3) 0.0269(3) 0.000 0.00690(17) 0.000
    N1 0.0128(13) 0.0115(13) 0.0166(12) 0.000 0.0054(10) 0.000
    O1 0.0143(8) 0.0178(8) 0.0228(7) 0.0007(7) 0.0050(7) 0.0013(6)
    O2 0.0146(8) 0.0135(8) 0.0277(8) -0.0012(6) 0.0061(6) 0.0048(6)
    C1 0.0143(12) 0.0124(11) 0.0202(11) -0.0012(9) 0.0095(9) -0.0039(8)
    C2 0.0145(11) 0.0121(12) 0.0175(10) -0.0004(9) 0.0058(9) 0.0007(8)
    C3 0.0161(17) 0.0107(16) 0.0226(17) 0.000 0.0064(14) 0.000
    C4 0.0111(11) 0.0133(11) 0.0165(10) -0.0011(8) 0.0049(8) -0.0001(8)
    C5 0.0160(11) 0.0150(12) 0.0302(12) 0.0005(9) 0.0118(10) -0.0021(9)
_geom_special_details
;
All e.s.d.'s (except the e.s.d. in the dihedral angle between two l.s. planes)
are estimated using the full covariance matrix. The cell e.s.d.'s are taken
into account individually in the estimation of e.s.d.'s in distances, angles
and torsion angles; correlations between e.s.d.'s in cell parameters are only
used when they are defined by crystal symmetry. An approximate (isotropic)
treatment of cell e.s.d.'s is used for estimating e.s.d.'s involving l.s.
planes.
;
loop_
    _geom_bond_atom_site_label_1
    _geom_bond_atom_site_label_2
    _geom_bond_site_symmetry_2
    _geom_bond_distance
    _geom_bond_publ_flag
    Zn1 O1 . 2.207(3) y
    Zn1 O1 2 2.207(3) ?
    Zn1 O2 6 1.977(2) y
    Zn1 O2 5_556 1.977(2) ?
    Zn1 N1 7_556 2.089(3) y
    N1 C4 . 1.349(3) ?
    N1 C4 2_656 1.349(3) ?
    N1 Zn1 7_556 2.089(3) ?
    O1 C1 . 1.250(3) ?
    O2 C1 . 1.267(3) ?
    O2 Zn1 5_556 1.977(2) ?
    C1 C2 . 1.507(3) ?
    C2 C3 . 1.382(3) ?
    C2 C4 . 1.407(3) ?
    C3 C2 2_656 1.382(3) ?
    C3 H3 . 0.9300 ?
    C4 C5 . 1.497(3) ?
    C5 H5A . 0.9600 ?
    C5 H5B . 0.9600 ?
    C5 H5C . 0.9600 ?
loop_
    _geom_angle_atom_site_label_1
    _geom_angle_atom_site_label_2
    _geom_angle_atom_site_label_3
    _geom_angle_site_symmetry_1
    _geom_angle_site_symmetry_3
    _geom_angle
    _geom_angle_publ_flag
    O2 Zn1 O2 5_556 6 115.94(11) ?
    O2 Zn1 N1 5_556 7_556 122.03(5) ?
    O2 Zn1 N1 6 7_556 122.03(5) ?
    O2 Zn1 O1 5_556 . 95.17(6) ?
    O2 Zn1 O1 6 . 90.75(6) ?
    N1 Zn1 O1 7_556 . 84.42(4) ?
    O2 Zn1 O1 5_556 2 90.75(6) ?
    O2 Zn1 O1 6 2 95.17(6) ?
    N1 Zn1 O1 7_556 2 84.42(4) ?
    O1 Zn1 O1 . 2 168.83(9) ?
    C4 N1 C4 . 2_656 121.2(3) ?
    C4 N1 Zn1 . 7_556 119.41(13) ?
    C4 N1 Zn1 2_656 7_556 119.41(13) ?
    C1 O1 Zn1 . . 124.94(16) ?
    C1 O2 Zn1 . 5_556 117.23(15) ?
    O1 C1 O2 . . 125.3(2) ?
    O1 C1 C2 . . 118.7(2) ?
    O2 C1 C2 . . 116.0(2) ?
    C3 C2 C4 . . 118.6(2) ?
    C3 C2 C1 . . 119.6(2) ?
    C4 C2 C1 . . 121.69(19) ?
    C2 C3 C2 2_656 . 120.5(3) ?
    C2 C3 H3 2_656 . 119.7 ?
    C2 C3 H3 . . 119.7 ?
    N1 C4 C2 . . 120.30(19) ?
    N1 C4 C5 . . 117.2(2) ?
    C2 C4 C5 . . 122.51(19) ?
    C4 C5 H5A . . 109.5 ?
    C4 C5 H5B . . 109.5 ?
    H5A C5 H5B . . 109.5 ?
    C4 C5 H5C . . 109.5 ?
    H5A C5 H5C . . 109.5 ?
    H5B C5 H5C . . 109.5 ?
loop_
    _geom_torsion_atom_site_label_1
    _geom_torsion_atom_site_label_2
    _geom_torsion_atom_site_label_3
    _geom_torsion_atom_site_label_4
    _geom_torsion_site_symmetry_1
    _geom_torsion_site_symmetry_2
    _geom_torsion_site_symmetry_3
    _geom_torsion_site_symmetry_4
    _geom_torsion
    _geom_torsion_publ_flag
    O2 Zn1 O1 C1 5_556 . . . 120.17(19) ?
    O2 Zn1 O1 C1 6 . . . 4.03(18) ?
    N1 Zn1 O1 C1 7_556 . . . -118.08(18) ?
    O1 Zn1 O1 C1 2 . . . -118.08(18) ?
    Zn1 O1 C1 O2 . . . . -103.1(2) ?
    Zn1 O1 C1 C2 . . . . 74.7(2) ?
    Zn1 O2 C1 O1 5_556 . . . -0.8(3) ?
    Zn1 O2 C1 C2 5_556 . . . -178.63(14) ?
    O1 C1 C2 C3 . . . . -131.9(2) ?
    O2 C1 C2 C3 . . . . 46.1(3) ?
    O1 C1 C2 C4 . . . . 44.2(3) ?
    O2 C1 C2 C4 . . . . -137.8(2) ?
    C4 C2 C3 C2 . . . 2_656 -3.21(13) ?
    C1 C2 C3 C2 . . . 2_656 173.1(2) ?
    C4 N1 C4 C2 2_656 . . . -3.33(14) ?
    Zn1 N1 C4 C2 7_556 . . . 176.67(14) ?
    C4 N1 C4 C5 2_656 . . . 175.2(2) ?
    Zn1 N1 C4 C5 7_556 . . . -4.8(2) ?
    C3 C2 C4 N1 . . . . 6.6(3) ?
    C1 C2 C4 N1 . . . . -169.61(17) ?
    C3 C2 C4 C5 . . . . -171.85(17) ?
    C1 C2 C4 C5 . . . . 11.9(3) ?
loop_
    _geom_hbond_atom_site_label_D
    _geom_hbond_atom_site_label_H
    _geom_hbond_atom_site_label_A
    _geom_hbond_site_symmetry_A
    _geom_hbond_distance_DH
    _geom_hbond_distance_HA
    _geom_hbond_distance_DA
    _geom_hbond_angle_DHA
    C5 H5C Cg 7_556 0.96 2.67 3.573(4) 157.76
data_global
_journal_date_recd_electronic     2011-06-18
_journal_date_accepted     2011-06-20
_journal_name_full     'Acta Crystallographica, Section E'
_journal_year     2011
_journal_volume     67
_journal_issue      7
_journal_page_first     m977
_journal_page_last     m977
_journal_paper_category     QM
_journal_coeditor_code     XU5247
_publ_contact_author_name     'Ming-Xing Zhang'
_publ_contact_author_address
;
College of Chemistry
Chongqing Normal University
Chongqing 400047
People's Republic of China
;
_publ_contact_author_email     zmx0102@hotmail.com
_publ_contact_author_fax     '86 023 65362770'
_publ_contact_author_phone     '86 023 65362770'
_publ_section_title
;
Poly[(\m~5~-2,6-dimethylpyridine-3,5-dicarboxylato)zinc]
;
loop_
    _publ_author_name
    _publ_author_address
    'Ming-Xing Zhang'
;
College of Chemistry
Chongqing Normal University
Chongqing 400047
People's Republic of China
;
    'Xin Chen'
;
College of Chemistry
Chongqing Normal University
Chongqing 400047
People's Republic of China
;
    'Yi Zhu'
;
College of Life Science
Chongqing Normal University
Chongqing 400047
People's Republic of China
;
