# Supplementary material for: Poly[(μ5-2,6-dimethyl­pyridine-3,5-dicarboxyl­ato)zinc]
Source: Acta Crystallogr Sect E Struct Rep Online. 2011 Jun 25;67(Pt 7):m977. doi: 10.1107/S1600536811024172 (PMC3151958; doi:10.1107/S1600536811024172)
Supplement: Supplementary file 2 [file e-67-0m977-Isup2.hkl]

# 
# h,k,l, Fc-squared, Fo-squared, sigma(Fo-squared) and status flag 
# 
data_I
_shelx_title ' shelxl in Cc                New: C2/c' 
_shelx_refln_list_code          4 
_shelx_F_calc_maximum      283.33 
_exptl_crystal_F_000       520.00 
_reflns_d_resolution_high  0.8411 
 
loop_ 
 _symmetry_equiv_pos_as_xyz 
 'x, y, z' 
 '-x, y, -z+1/2' 
 'x+1/2, y+1/2, z' 
 '-x+1/2, y+1/2, -z+1/2' 
 '-x, -y, -z' 
 'x, -y, z-1/2' 
 '-x+1/2, -y+1/2, -z' 
 'x+1/2, -y+1/2, z-1/2' 
 
_cell_length_a     8.5780 
_cell_length_b    14.0160 
_cell_length_c     7.3820 
_cell_angle_alpha  90.000 
_cell_angle_beta  112.176 
_cell_angle_gamma  90.000 
 
_shelx_F_squared_multiplier     1.000 
 
loop_ 
 _refln_index_h 
 _refln_index_k 
 _refln_index_l 
 _refln_F_squared_calc 
 _refln_F_squared_meas 
 _refln_F_squared_sigma 
 _refln_observed_status 
   2   0   0     3175.34     3449.41     74.59 o 
   4   0   0    11633.27    12307.10    223.92 o 
   6   0   0     7159.55     7384.52    106.96 o 
   8   0   0     1892.83     1942.29     55.84 o 
   1   1   0    16758.09    16304.87    113.29 o 
   3   1   0     3361.09     3658.49     35.13 o 
   5   1   0     8609.26     8905.17     77.30 o 
   7   1   0       19.03       16.42      5.00 o 
   9   1   0      982.68      934.60     25.92 o 
   0   2   0     4290.80     4714.70     40.55 o 
   2   2   0     1484.44     1456.05     24.71 o 
   4   2   0     4066.09     4432.30     47.27 o 
   6   2   0      780.68      815.17     21.61 o 
   8   2   0       31.31       26.56      5.91 o 
   1   3   0      716.66      783.68      9.75 o 
   3   3   0     6673.51     8038.85     72.32 o 
   5   3   0      924.55      994.11     27.27 o 
   7   3   0       62.91       56.10      5.56 o 
   9   3   0      129.17      129.82      9.62 o 
   0   4   0       18.34       18.44      2.98 o 
   2   4   0    10817.46    11320.14     88.11 o 
   4   4   0       14.72       12.42      5.74 o 
   6   4   0      337.20      312.19     11.51 o 
   8   4   0      133.76      136.46      8.70 o 
   1   5   0    10749.28    11014.82     80.11 o 
   3   5   0     5730.26     6067.92     51.17 o 
   5   5   0     1008.04      993.77     26.64 o 
   7   5   0      631.40      699.42     17.88 o 
   9   5   0      334.06      340.57     22.85 o 
   0   6   0    24117.18    24668.24    395.66 o 
   2   6   0    18680.67    19563.51    276.53 o 
   4   6   0     4985.24     5389.31     56.64 o 
   6   6   0     4024.00     4128.05     82.87 o 
   8   6   0     1919.68     1933.76     26.03 o 
   1   7   0     6637.09     7009.96     52.90 o 
   3   7   0     8508.21     9197.62     80.23 o 
   5   7   0     1583.88     1717.48     44.62 o 
   7   7   0     2385.19     2604.43     58.12 o 
   0   8   0      101.53       71.64      7.98 o 
   2   8   0     2937.95     3107.67     31.20 o 
   4   8   0     2109.15     2302.26     41.21 o 
   6   8   0      806.33      886.08     20.64 o 
   8   8   0      285.14      325.92     17.09 o 
   1   9   0       12.86        9.27      2.59 o 
   3   9   0     1206.57     1277.70     27.72 o 
   5   9   0        6.36        6.94      3.84 o 
   7   9   0      359.11      313.84     21.94 o 
   0  10   0     5183.77     5353.97     65.63 o 
   2  10   0      397.94      427.90     14.14 o 
   4  10   0      632.33      658.51     19.06 o 
   6  10   0       40.65       42.84     10.71 o 
   1  11   0     5486.97     5769.39     63.36 o 
   3  11   0      122.74      141.65     10.97 o 
   5  11   0     1606.00     1653.68     40.63 o 
   7  11   0      165.18      238.07     18.89 o 
   0  12   0     4599.47     5161.38    110.75 o 
   2  12   0     3631.15     3921.41     64.15 o 
   4  12   0     4761.35     5134.98     90.23 o 
   6  12   0     1362.07     1440.46     51.30 o 
   1  13   0     3056.15     3159.05     67.22 o 
   3  13   0      971.40     1094.07     27.79 o 
   5  13   0     2765.67     3068.98     50.71 o 
   0  14   0     4061.97     4055.46    151.74 o 
   2  14   0       27.91       27.29      7.78 o 
   4  14   0     1529.29     1574.24     38.56 o 
   1  15   0       43.15       20.93     11.59 o 
   3  15   0      475.45      513.32     24.08 o 
   0  16   0      192.10      211.09     57.05 o 
   2  16   0      669.59      669.98     33.26 o 
  -9   1   1      343.63      320.66     17.72 o 
  -7   1   1     6867.56     6720.64     99.15 o 
  -5   1   1     1480.02     1542.93     24.43 o 
  -3   1   1     6576.66     6487.73     78.20 o 
  -1   1   1    14470.76    13500.21    165.45 o 
   1   1   1     6529.93     6265.80     62.41 o 
   3   1   1      835.28      694.03     10.81 o 
   5   1   1      288.37      289.62      8.62 o 
   7   1   1     3706.55     3642.56     59.45 o 
  -8   2   1     1748.24     1671.41     36.34 o 
  -6   2   1     3594.62     3456.03     40.99 o 
  -4   2   1    16933.59    17749.42    178.53 o 
  -2   2   1    11480.00    11315.99     97.11 o 
   0   2   1       70.75       53.37      1.83 o 
   2   2   1     1861.06     1684.88     19.08 o 
   4   2   1     4382.09     4546.55     50.58 o 
   6   2   1      415.14      399.56     10.80 o 
   8   2   1     1485.91     1442.48     26.81 o 
  -9   3   1     2050.02     1947.99     32.11 o 
  -7   3   1     4413.33     4382.89     66.72 o 
  -5   3   1    10458.79    10181.71    115.18 o 
  -3   3   1    13483.17    13037.55    100.78 o 
  -1   3   1    13108.06    12752.06     97.25 o 
   1   3   1     2256.87     2080.16     22.16 o 
   3   3   1     3099.59     3012.56     32.07 o 
   5   3   1     2695.06     2615.91     28.26 o 
   7   3   1     1734.71     1631.78     31.44 o 
  -8   4   1     2529.00     2521.71     68.49 o 
  -6   4   1     4286.57     4272.43     66.15 o 
  -4   4   1     1969.93     1724.65     21.41 o 
  -2   4   1    14133.17    13521.85    104.32 o 
   0   4   1      376.14      371.25      6.22 o 
   2   4   1     3310.85     3131.97     28.47 o 
   4   4   1      597.73      477.70     11.52 o 
   6   4   1     1142.72     1108.36     23.43 o 
   8   4   1     1985.55     1992.87     32.91 o 
  -9   5   1      606.55      631.56     23.77 o 
  -7   5   1     2731.60     2495.50     50.77 o 
  -5   5   1     1619.14     1626.97     23.90 o 
  -3   5   1     7029.18     7281.15     54.75 o 
  -1   5   1     5818.02     5763.33     54.02 o 
   1   5   1     3052.62     3077.33     31.72 o 
   3   5   1     6208.46     6441.55     65.13 o 
   5   5   1      876.53      865.33     19.76 o 
   7   5   1     1589.46     1474.88     31.43 o 
  -8   6   1       10.82       14.11      6.54 o 
  -6   6   1       14.29       15.09      3.69 o 
  -4   6   1       19.85       20.05      4.13 o 
  -2   6   1      148.65      146.98      7.48 o 
   0   6   1     1774.77     1996.96     19.68 o 
   2   6   1       10.31       24.87      2.84 o 
   4   6   1     1068.60     1098.47     18.30 o 
   6   6   1        1.71       11.08      7.63 o 
   8   6   1       25.16       22.88      9.94 o 
  -7   7   1     2663.33     2317.24     75.84 o 
  -5   7   1     1825.72     1842.61     26.16 o 
  -3   7   1     2322.46     2345.31     22.95 o 
  -1   7   1     2927.99     3010.64     33.70 o 
   1   7   1     1377.90     1352.92     16.40 o 
   3   7   1       12.15       12.44      3.23 o 
   5   7   1      123.17      150.51      8.68 o 
   7   7   1     1499.18     1385.56     27.54 o 
  -8   8   1     1358.21     1308.21     58.63 o 
  -6   8   1     2499.74     2568.11     43.58 o 
  -4   8   1    10064.44     9969.99     99.03 o 
  -2   8   1     5900.24     5971.74     56.67 o 
   0   8   1     1506.22     1257.31     17.29 o 
   2   8   1     1670.79     1656.08     20.48 o 
   4   8   1     3028.95     3027.69     37.58 o 
   6   8   1      611.97      669.08     18.43 o 
  -7   9   1     3460.48     3464.67     54.23 o 
  -5   9   1     3061.63     3060.52     57.50 o 
  -3   9   1    10378.07    10570.81     93.71 o 
  -1   9   1     3978.19     4005.87     45.42 o 
   1   9   1     2249.89     2263.46     26.35 o 
   3   9   1     4762.47     4821.23     47.34 o 
   5   9   1     1096.63     1123.88     26.48 o 
   7   9   1     1801.91     1913.28     87.21 o 
  -6  10   1     2195.04     2119.86     59.77 o 
  -4  10   1       47.20       63.27     12.30 o 
  -2  10   1     4977.95     5193.18     60.63 o 
   0  10   1     1626.64     1472.76     22.00 o 
   2  10   1     3309.49     3335.34     34.76 o 
   4  10   1       21.73       23.89      5.49 o 
   6  10   1     1503.40     1536.57     41.26 o 
  -7  11   1      556.71      530.69     29.74 o 
  -5  11   1      492.98      472.66     15.31 o 
  -3  11   1     3845.97     4020.36     62.68 o 
  -1  11   1      919.82      893.53     26.11 o 
   1  11   1     1177.01     1115.98     19.61 o 
   3  11   1     4948.05     5116.36     76.88 o 
   5  11   1      803.84      836.56     23.75 o 
  -6  12   1       90.75       82.62     18.93 o 
  -4  12   1       10.58       18.59      7.07 o 
  -2  12   1      262.72      262.99     17.67 o 
   0  12   1        8.43        6.01      9.39 o 
   2  12   1      850.75      814.13     21.93 o 
   4  12   1      712.78      667.90     18.77 o 
   6  12   1        0.32        2.14      3.70 o 
  -5  13   1     2330.23     2304.30     41.48 o 
  -3  13   1      427.32      392.02     21.16 o 
  -1  13   1      204.96      212.23     25.62 o 
   1  13   1       25.37       24.61      8.98 o 
   3  13   1        3.00        7.48      5.51 o 
   5  13   1      574.76      542.25     22.69 o 
  -4  14   1     2405.62     2526.90     55.54 o 
  -2  14   1     1034.10     1035.50     31.59 o 
   0  14   1     3178.41     3068.23     77.30 o 
   2  14   1      262.17      271.67     36.01 o 
   4  14   1     1086.35     1094.27     83.46 o 
  -3  15   1     2116.41     2234.69     74.59 o 
  -1  15   1     2377.27     2397.19     37.12 o 
   1  15   1     1820.95     1721.16     43.03 o 
   3  15   1     1702.11     1786.09     51.24 o 
  -2  16   1      661.47      632.44     29.34 o 
   0  16   1     1409.97     1456.39     46.70 o 
 -10   0   2     4387.03     4330.77     60.27 o 
  -8   0   2     5171.87     5608.09    125.49 o 
  -6   0   2    11595.06    12263.28    169.25 o 
  -4   0   2     5246.53     5242.08    102.53 o 
  -2   0   2       33.02       57.07      8.31 o 
   0   0   2    80274.11    56700.83   1013.05 o 
   2   0   2     1538.66     1372.60     52.28 o 
   4   0   2    10862.50    11021.83    149.81 o 
   6   0   2     8387.30     8065.27    456.34 o 
   8   0   2     3451.97     3651.87     81.17 o 
  -9   1   2     2564.13     2572.72     36.51 o 
  -7   1   2      469.93      486.39     26.81 o 
  -5   1   2     8736.27     9234.82    105.39 o 
  -3   1   2      123.44       97.24      5.19 o 
  -1   1   2     1689.35     1638.40     21.16 o 
   1   1   2     2636.36     2342.75     28.84 o 
   3   1   2     4253.06     4394.07     43.24 o 
   5   1   2     6934.64     7051.07     72.04 o 
   7   1   2      581.70      498.62     41.99 o 
 -10   2   2     1568.54     1537.78     26.80 o 
  -8   2   2        7.18        9.97      5.33 o 
  -6   2   2     1782.14     1756.40     55.05 o 
  -4   2   2     1819.04     1908.62     22.67 o 
  -2   2   2      420.79      353.69     12.02 o 
   0   2   2      641.11      614.44      8.48 o 
   2   2   2      555.41      489.71     11.26 o 
   4   2   2     3537.10     3512.76     35.06 o 
   6   2   2      657.58      663.51     16.84 o 
   8   2   2       54.83       47.23     15.35 o 
  -9   3   2       13.04       30.97      7.49 o 
  -7   3   2      144.99      153.01     11.10 o 
  -5   3   2     1080.57     1116.36     24.13 o 
  -3   3   2     5754.96     6615.01     60.89 o 
  -1   3   2     4257.53     4697.51     39.98 o 
   1   3   2       18.35       21.79      4.61 o 
   3   3   2     1550.93     1839.18     25.08 o 
   5   3   2       67.92       76.74      6.89 o 
   7   3   2       88.07       96.81      9.16 o 
  -8   4   2     1504.17     1516.35     59.16 o 
  -6   4   2      199.54      182.48     17.35 o 
  -4   4   2       28.73       24.03      3.22 o 
  -2   4   2      681.53      604.72     10.47 o 
   0   4   2     1516.01     1621.94     20.41 o 
   2   4   2     4977.58     5021.62     50.02 o 
   4   4   2       48.56       47.65      3.80 o 
   6   4   2     2108.33     2105.86     38.49 o 
   8   4   2      200.70      193.52     12.34 o 
  -9   5   2     2524.47     2375.59     53.50 o 
  -7   5   2     1419.33     1508.15     51.02 o 
  -5   5   2     1336.14     1339.25     25.28 o 
  -3   5   2     1708.11     1614.93     19.72 o 
  -1   5   2       62.21      124.76      5.50 o 
   1   5   2     5013.21     4874.30     42.82 o 
   3   5   2     2788.53     2854.92     35.11 o 
   5   5   2     2490.12     2584.72     42.86 o 
   7   5   2     1979.49     1906.63     31.47 o 
  -8   6   2     5640.48     5492.08    115.74 o 
  -6   6   2     3599.38     3532.55     66.45 o 
  -4   6   2     5781.88     6018.64     55.54 o 
  -2   6   2     3867.69     3797.29     35.13 o 
   0   6   2     8366.30     8262.33     80.08 o 
   2   6   2    10440.50    10693.07     92.27 o 
   4   6   2     3417.70     3647.13     58.34 o 
   6   6   2     6898.78     6872.85    105.67 o 
  -9   7   2     1160.42     1201.26     73.03 o 
  -7   7   2     2754.52     2951.49     58.48 o 
  -5   7   2     1470.19     1527.03     23.40 o 
  -3   7   2     8320.56     8753.93     87.74 o 
  -1   7   2      614.80      527.29      9.55 o 
   1   7   2     6471.77     6508.77     66.01 o 
   3   7   2     3655.25     3633.42     74.49 o 
   5   7   2     2053.83     2100.86     38.68 o 
   7   7   2     2631.81     2665.04     68.40 o 
  -8   8   2      480.98      431.41     29.64 o 
  -6   8   2      179.86      181.58     10.26 o 
  -4   8   2     5196.93     5332.50     58.99 o 
  -2   8   2     1504.77     1537.57     27.43 o 
   0   8   2      278.97      225.14     12.90 o 
   2   8   2     4107.47     4219.72     42.77 o 
   4   8   2      412.71      384.31     13.83 o 
   6   8   2      838.72      829.80     23.78 o 
  -7   9   2        3.38        2.40      8.72 o 
  -5   9   2       17.06       17.87      5.45 o 
  -3   9   2       12.71       18.41      4.04 o 
  -1   9   2      110.84      132.50     10.87 o 
   1   9   2     1055.09     1031.56     17.29 o 
   3   9   2     1771.54     1816.53     28.71 o 
   5   9   2      123.27      113.47      8.29 o 
  -8  10   2      238.55      223.04     24.17 o 
  -6  10   2      626.58      555.32     27.50 o 
  -4  10   2        3.70        0.01      9.27 o 
  -2  10   2       21.20       16.26      7.50 o 
   0  10   2      771.11      713.35     12.99 o 
   2  10   2        6.41       10.48      2.91 o 
   4  10   2     1548.54     1552.15     34.33 o 
   6  10   2      221.71      191.48     16.29 o 
  -7  11   2      875.71     1001.01     80.12 o 
  -5  11   2     1474.28     1483.54     44.17 o 
  -3  11   2      228.78      194.84     17.11 o 
  -1  11   2     2555.13     2450.48     43.15 o 
   1  11   2     1180.97     1154.39     21.26 o 
   3  11   2      272.75      265.64     13.21 o 
   5  11   2     1889.78     1875.36     32.43 o 
  -6  12   2     2196.66     2135.98     87.65 o 
  -4  12   2     3538.32     3608.03     70.93 o 
  -2  12   2     2340.57     2374.00     42.78 o 
   0  12   2     1872.25     1992.38     50.87 o 
   2  12   2     2648.79     2658.76     47.71 o 
   4  12   2     4101.81     4028.97     47.56 o 
  -5  13   2     2584.14     2715.92     47.63 o 
  -3  13   2     1160.17     1206.52     40.09 o 
  -1  13   2     2953.58     2902.89     70.51 o 
   1  13   2     2153.94     2131.60     51.79 o 
   3  13   2      960.85      926.38     55.76 o 
  -4  14   2     1815.05     1851.92     28.58 o 
  -2  14   2      408.42      402.40     48.85 o 
   0  14   2     4621.65     4316.45    128.26 o 
   2  14   2      132.39      129.85     25.69 o 
  -3  15   2       56.53       61.37      9.53 o 
  -1  15   2      156.32      127.18     16.73 o 
   1  15   2       23.34       31.16      6.89 o 
  -2  16   2       39.60       31.17      7.21 o 
   0  16   2        2.75        5.50      5.23 o 
  -9   1   3      135.61      122.02     10.65 o 
  -7   1   3     4606.34     4783.33     73.95 o 
  -5   1   3       73.90       68.45      8.35 o 
  -3   1   3     2439.12     2407.70     66.88 o 
  -1   1   3    12587.90    12661.92    159.25 o 
   1   1   3     7700.91     7903.18     85.14 o 
   3   1   3     1636.00     1521.04     41.89 o 
   5   1   3      506.98      460.05     15.44 o 
   7   1   3     1570.12     1529.62     55.45 o 
 -10   2   3     1034.82     1115.31     31.22 o 
  -8   2   3      272.64      306.34     16.76 o 
  -6   2   3      948.15      916.76     23.96 o 
  -4   2   3     5205.44     5533.39     56.48 o 
  -2   2   3     8916.81     8994.50     81.12 o 
   0   2   3     4491.42     4510.89     43.63 o 
   2   2   3     7155.56     7312.72     85.48 o 
   4   2   3     5781.49     5766.33     89.73 o 
   6   2   3       86.10       93.77      9.17 o 
  -9   3   3     1078.92     1134.99     27.60 o 
  -7   3   3     1458.49     1493.77     34.87 o 
  -5   3   3     3329.60     3315.02     38.81 o 
  -3   3   3     4864.83     4744.46     46.94 o 
  -1   3   3    18616.47    18751.10    186.89 o 
   1   3   3     6603.02     6466.46     62.91 o 
   3   3   3     7069.48     7283.61     75.47 o 
   5   3   3     2753.41     2681.74     46.39 o 
   7   3   3      295.98      293.68     20.27 o 
  -8   4   3     1102.01     1145.79     29.84 o 
  -6   4   3     2383.80     2317.09     36.94 o 
  -4   4   3       99.86       66.43      7.21 o 
  -2   4   3     9464.86     9378.80     77.18 o 
   0   4   3     4713.81     4686.25     41.33 o 
   2   4   3     3929.76     3913.50     44.78 o 
   4   4   3     1741.33     1698.60     31.10 o 
   6   4   3      461.84      441.78     13.51 o 
  -9   5   3      341.74      385.29     18.50 o 
  -7   5   3     2686.65     2473.57     68.41 o 
  -5   5   3     1495.10     1560.53     24.65 o 
  -3   5   3     3553.03     3673.57     36.82 o 
  -1   5   3     5270.77     5472.13     48.28 o 
   1   5   3     1777.95     1718.64     20.77 o 
   3   5   3     3783.00     3890.42     48.08 o 
   5   5   3      637.56      602.23     21.31 o 
   7   5   3      666.42      661.21     28.51 o 
  -8   6   3       64.34       61.99      7.79 o 
  -6   6   3      330.28      324.04     15.20 o 
  -4   6   3      105.82      101.27      7.37 o 
  -2   6   3        5.97        5.73      2.90 o 
   0   6   3       99.22      111.79      5.81 o 
   2   6   3      499.01      503.47     16.26 o 
   4   6   3      411.40      410.51     15.95 o 
   6   6   3        0.91       12.99      7.43 o 
  -9   7   3      161.84      114.03     45.71 o 
  -7   7   3      697.81      506.39     20.98 o 
  -5   7   3      114.33      122.05      9.86 o 
  -3   7   3     1124.03     1099.89     24.51 o 
  -1   7   3     3476.42     3512.07     40.49 o 
   1   7   3     4627.45     4728.05     45.93 o 
   3   7   3      671.15      662.01     25.92 o 
   5   7   3      334.57      335.52     16.14 o 
  -8   8   3      406.40      355.39     51.10 o 
  -6   8   3      483.71      521.41     21.32 o 
  -4   8   3     4967.12     5059.00     68.51 o 
  -2   8   3     3922.81     4076.19     49.69 o 
   0   8   3     4603.38     4472.94     43.96 o 
   2   8   3     4075.96     4025.38     48.34 o 
   4   8   3     3746.27     3660.46     78.65 o 
   6   8   3      280.94      290.26     24.02 o 
  -7   9   3     1815.04     1840.91     59.74 o 
  -5   9   3     1386.24     1332.21     32.02 o 
  -3   9   3     5895.72     6139.67     66.93 o 
  -1   9   3     4583.85     4601.50     49.46 o 
   1   9   3     4103.31     4071.33     42.83 o 
   3   9   3     4663.40     4676.36     76.92 o 
   5   9   3     1172.48     1148.29     23.85 o 
  -8  10   3     1999.19     2018.53     86.33 o 
  -6  10   3     1706.27     1639.71     46.40 o 
  -4  10   3       19.59       26.60      7.43 o 
  -2  10   3     3866.61     3953.32     76.46 o 
   0  10   3     1847.82     1803.62     29.39 o 
   2  10   3     1876.08     1811.48     35.95 o 
   4  10   3       61.44       50.66      6.39 o 
  -7  11   3      906.24      881.70     37.09 o 
  -5  11   3     1245.25     1259.92     30.72 o 
  -3  11   3     2820.55     2843.62     51.30 o 
  -1  11   3      562.28      565.54     19.51 o 
   1  11   3      334.46      320.06     14.23 o 
   3  11   3     2144.39     2079.79     42.92 o 
   5  11   3      571.57      555.95     39.10 o 
  -6  12   3      130.01      124.01     12.95 o 
  -4  12   3      224.39      206.27     19.02 o 
  -2  12   3       98.25       92.18     11.09 o 
   0  12   3      157.14      147.25     13.87 o 
   2  12   3        3.49        8.35      3.82 o 
   4  12   3      222.06      189.88     15.88 o 
  -5  13   3      744.45      734.70     23.24 o 
  -3  13   3      173.49      176.71     16.57 o 
  -1  13   3      414.78      391.06     21.74 o 
   1  13   3      552.47      561.46     23.61 o 
   3  13   3      420.86      408.32     27.46 o 
  -4  14   3     1049.43     1102.27     34.15 o 
  -2  14   3     1151.67     1145.32     28.61 o 
   0  14   3     3310.56     3218.23     47.05 o 
   2  14   3      773.55      744.35     89.91 o 
  -3  15   3     1516.63     1517.16     49.22 o 
  -1  15   3     2163.03     2120.49     63.78 o 
   1  15   3     1504.28     1443.40     38.35 o 
 -10   0   4     1977.00     1955.49    122.57 o 
  -8   0   4     4434.60     4576.52    106.24 o 
  -6   0   4    11746.25    12136.91    317.84 o 
  -4   0   4     8532.43     8873.05    177.92 o 
  -2   0   4     9746.86     9572.77    179.13 o 
   0   0   4    22863.96    22134.69    410.89 o 
   2   0   4      685.95      640.17     32.40 o 
   4   0   4     1522.34     1598.43     66.13 o 
   6   0   4     1948.88     1915.06     94.10 o 
  -9   1   4     1003.17     1006.78     27.93 o 
  -7   1   4     1032.91      982.71     27.18 o 
  -5   1   4     8495.51     8717.29     88.28 o 
  -3   1   4     5104.23     5270.34     76.03 o 
  -1   1   4     3980.23     3866.66     89.36 o 
   1   1   4      878.24      862.77     20.48 o 
   3   1   4     1462.77     1456.60     37.77 o 
   5   1   4      523.59      559.91     27.96 o 
 -10   2   4      703.97      705.13     25.06 o 
  -8   2   4       13.68       14.24      6.23 o 
  -6   2   4     1885.10     1824.93     33.58 o 
  -4   2   4     1791.04     1810.77     25.42 o 
  -2   2   4     2290.77     2373.00     32.40 o 
   0   2   4      167.16      136.85      5.82 o 
   2   2   4      550.04      489.19     16.59 o 
   4   2   4      707.97      678.41     25.59 o 
   6   2   4       68.71      104.01     17.03 o 
  -9   3   4        8.11       11.06      4.67 o 
  -7   3   4        5.51        6.11      4.79 o 
  -5   3   4       20.26       20.04      3.40 o 
  -3   3   4     2974.36     3225.19     42.02 o 
  -1   3   4     1301.97     1340.94     18.17 o 
   1   3   4       76.57       64.42      6.84 o 
   3   3   4       62.70       75.89      8.28 o 
   5   3   4       21.05       32.56      9.09 o 
  -8   4   4     1105.74     1185.30     35.86 o 
  -6   4   4      253.40      249.60     12.03 o 
  -4   4   4     2522.00     2551.75     33.61 o 
  -2   4   4     1650.37     1654.88     21.72 o 
   0   4   4       17.10       25.33      3.63 o 
   2   4   4      783.18      750.64     17.85 o 
   4   4   4      232.01      226.88     16.17 o 
   6   4   4      571.47      558.68     19.45 o 
  -9   5   4     1864.46     1750.64     52.66 o 
  -7   5   4      758.32      726.13     21.72 o 
  -5   5   4     4244.30     4269.65     48.14 o 
  -3   5   4     6561.85     6755.77     63.31 o 
  -1   5   4      533.14      453.57     10.57 o 
   1   5   4     3247.89     3223.85     41.14 o 
   3   5   4       52.04       41.48      6.42 o 
   5   5   4      244.84      248.15     18.43 o 
  -8   6   4     4900.65     4733.74    144.15 o 
  -6   6   4     2889.34     2804.70     46.31 o 
  -4   6   4    12215.40    12759.23    130.59 o 
  -2   6   4     4814.65     4815.14     53.39 o 
   0   6   4     7082.88     7126.19     65.05 o 
   2   6   4     3443.46     3497.64     55.32 o 
   4   6   4      308.12      312.78     16.94 o 
  -9   7   4     1372.64     1353.12     53.50 o 
  -7   7   4     1724.53     1696.20     36.30 o 
  -5   7   4     1985.45     1979.35     38.71 o 
  -3   7   4     9258.67     9555.56     85.42 o 
  -1   7   4      420.06      363.69      9.55 o 
   1   7   4     4600.23     4624.35     79.21 o 
   3   7   4      728.66      736.36     22.02 o 
   5   7   4      688.71      701.57     44.26 o 
  -8   8   4      666.41      629.44     32.75 o 
  -6   8   4        6.51       14.28      4.06 o 
  -4   8   4     4646.99     4628.70     72.03 o 
  -2   8   4      259.36      267.98     10.61 o 
   0   8   4      216.25      193.86      8.63 o 
   2   8   4     2771.32     2721.84     47.38 o 
   4   8   4      182.00      177.24     13.83 o 
  -7   9   4       43.99       67.31     17.28 o 
  -5   9   4      266.96      249.53     15.17 o 
  -3   9   4      521.27      516.03     18.99 o 
  -1   9   4       91.24       77.83      5.21 o 
   1   9   4      968.25      959.88     22.78 o 
   3   9   4      642.46      583.19     19.97 o 
  -6  10   4     1425.82     1434.77     37.87 o 
  -4  10   4      233.89      221.14     17.01 o 
  -2  10   4      995.11      950.92     23.38 o 
   0  10   4      550.08      509.00     15.45 o 
   2  10   4       86.32       90.77      8.23 o 
   4  10   4      179.97      197.78     14.25 o 
  -7  11   4     1171.67     1184.55     51.36 o 
  -5  11   4     1853.19     1906.51     43.77 o 
  -3  11   4      128.45      136.44     11.93 o 
  -1  11   4     3584.95     3483.32     60.46 o 
   1  11   4      310.90      316.94     36.58 o 
   3  11   4       20.87       16.02      5.51 o 
  -6  12   4     2338.71     2276.79     61.29 o 
  -4  12   4     3333.00     3360.91     53.18 o 
  -2  12   4     3237.03     3204.06     63.47 o 
   0  12   4      786.71      778.87     26.59 o 
   2  12   4     1779.39     1769.24     55.57 o 
  -5  13   4     1231.48     1372.68     39.34 o 
  -3  13   4     1255.29     1289.13     35.75 o 
  -1  13   4     1699.79     1637.57     28.10 o 
   1  13   4     1041.11     1029.26     38.11 o 
  -4  14   4      574.77      527.93     16.40 o 
  -2  14   4      175.23      175.70     20.35 o 
   0  14   4     1894.72     1806.21     88.65 o 
  -9   1   5      467.37      471.93     19.40 o 
  -7   1   5     4892.24     5006.21     92.31 o 
  -5   1   5      254.33      241.36     20.24 o 
  -3   1   5      328.24      313.46     25.54 o 
  -1   1   5     2376.62     2573.85     50.24 o 
   1   1   5     1275.07     1263.95     33.23 o 
   3   1   5      326.47      336.36     21.96 o 
   5   1   5      527.57      541.57     33.54 o 
  -8   2   5      797.95      876.60     38.20 o 
  -6   2   5     2574.04     2589.75     45.30 o 
  -4   2   5     2149.49     2291.37     36.19 o 
  -2   2   5      906.14      865.73     18.27 o 
   0   2   5      230.07      203.81     12.56 o 
   2   2   5     1067.04     1059.84     42.23 o 
   4   2   5     2887.05     3168.18     71.88 o 
  -9   3   5     2026.38     2021.54     38.90 o 
  -7   3   5     2683.61     2822.84     76.59 o 
  -5   3   5     3522.61     3728.55     44.65 o 
  -3   3   5      698.39      672.69     16.92 o 
  -1   3   5     3330.83     3303.43     37.40 o 
   1   3   5      456.69      440.19     16.59 o 
   3   3   5     2084.42     2305.79     50.98 o 
   5   3   5     2259.23     2379.16     64.31 o 
  -8   4   5     1359.01     1368.03     58.97 o 
  -6   4   5     3167.56     3297.51     52.04 o 
  -4   4   5       59.02       58.77      6.24 o 
  -2   4   5     1686.56     1707.40     25.02 o 
   0   4   5      923.85      897.35     18.75 o 
   2   4   5      611.13      585.57     18.13 o 
   4   4   5      849.27      948.16     25.11 o 
  -9   5   5      214.31      191.83     32.98 o 
  -7   5   5     2180.77     2041.96     46.99 o 
  -5   5   5     1206.14     1240.52     26.14 o 
  -3   5   5     1255.24     1198.76     19.10 o 
  -1   5   5     2303.60     2354.46     28.74 o 
   1   5   5      718.58      686.78     19.06 o 
   3   5   5     1320.07     1290.59     30.03 o 
   5   5   5      406.72      397.83     18.38 o 
  -8   6   5       35.48       27.37      9.09 o 
  -6   6   5      110.39      109.82     10.52 o 
  -4   6   5       21.34       25.07      4.05 o 
  -2   6   5      253.23      224.61      9.73 o 
   0   6   5      495.16      465.37     21.26 o 
   2   6   5      118.86      120.71     11.78 o 
   4   6   5      238.16      225.83     25.84 o 
  -7   7   5     1503.71     1380.63     34.75 o 
  -5   7   5      165.05      156.53     14.60 o 
  -3   7   5      177.67      179.73     12.44 o 
  -1   7   5      209.14      215.29      9.54 o 
   1   7   5      659.96      612.65     19.53 o 
   3   7   5       71.68       76.86      8.55 o 
  -8   8   5     1015.00     1048.51     43.05 o 
  -6   8   5     1106.13     1067.82     44.49 o 
  -4   8   5     2888.93     2870.84     46.93 o 
  -2   8   5      351.20      365.33     14.23 o 
   0   8   5      587.61      590.65     20.02 o 
   2   8   5      741.86      768.20     24.51 o 
   4   8   5     2030.39     1973.36     81.66 o 
  -7   9   5     1930.05     2000.89     32.00 o 
  -5   9   5     1756.54     1729.30     65.08 o 
  -3   9   5     1872.93     1887.47     51.03 o 
  -1   9   5      994.73     1050.34     24.17 o 
   1   9   5     1060.23     1045.68     25.84 o 
   3   9   5     1561.47     1551.65     47.13 o 
  -6  10   5     1371.88     1365.31     53.43 o 
  -4  10   5       18.98       10.86      7.01 o 
  -2  10   5     1498.68     1540.77     36.59 o 
   0  10   5     1171.70     1176.08     31.67 o 
   2  10   5      334.84      312.36     15.82 o 
  -5  11   5     1293.29     1285.61     38.82 o 
  -3  11   5     1391.52     1393.39     33.55 o 
  -1  11   5      824.99      805.25     31.42 o 
   1  11   5      451.45      475.09     19.95 o 
  -4  12   5      242.34      225.34     18.22 o 
  -2  12   5      237.09      202.89     14.70 o 
   0  12   5      164.58      167.34     19.85 o 
  -3  13   5       26.78       27.88      8.86 o 
  -1  13   5       18.35        8.31      5.51 o 
  -8   0   6     2926.71     2993.27     55.91 o 
  -6   0   6     2401.38     2532.55     62.63 o 
  -4   0   6      760.96      763.83     37.63 o 
  -2   0   6     5106.97     5004.73    119.01 o 
   0   0   6     8024.04     8168.86    250.97 o 
   2   0   6     2208.95     2370.27    101.71 o 
   4   0   6     1269.84     1401.37     78.67 o 
  -9   1   6      367.10      371.10     20.27 o 
  -7   1   6      364.34      354.30     17.08 o 
  -5   1   6      768.32      788.49     24.47 o 
  -3   1   6     2018.79     2046.71     44.42 o 
  -1   1   6     1267.38     1228.11     57.18 o 
   1   1   6     1186.35     1266.85     56.66 o 
   3   1   6     2385.49     2505.61     52.38 o 
  -8   2   6       43.78       31.63      7.84 o 
  -6   2   6      335.81      332.20     13.68 o 
  -4   2   6      304.98      274.16     14.25 o 
  -2   2   6     1420.17     1425.97     31.25 o 
   0   2   6        4.40        8.67     11.89 o 
   2   2   6     1091.73     1176.27     43.77 o 
   4   2   6      312.53      284.02     21.65 o 
  -9   3   6        0.11        7.93      4.75 o 
  -7   3   6      145.24      160.21     13.59 o 
  -5   3   6       16.32       20.91      4.53 o 
  -3   3   6      348.07      350.46     14.01 o 
  -1   3   6      313.12      316.63     20.01 o 
   1   3   6      147.80      140.50     11.74 o 
   3   3   6       46.88       51.84     11.64 o 
  -8   4   6      301.52      304.16     23.56 o 
  -6   4   6       59.36       53.07      5.96 o 
  -4   4   6      358.64      361.26     18.12 o 
  -2   4   6      240.06      246.17     10.17 o 
   0   4   6      461.61      442.90     16.32 o 
   2   4   6      661.35      672.18     45.56 o 
  -7   5   6       10.46       12.73      7.60 o 
  -5   5   6      697.77      741.98     24.59 o 
  -3   5   6      974.89      998.53     23.15 o 
  -1   5   6      498.21      505.58     16.50 o 
   1   5   6     2929.69     3065.80     58.56 o 
   3   5   6      384.69      399.47     18.38 o 
  -8   6   6     2474.87     2345.11     62.33 o 
  -6   6   6      412.67      422.95     19.37 o 
  -4   6   6     3652.92     3755.71     67.59 o 
  -2   6   6     1522.17     1517.37     28.32 o 
   0   6   6     4367.75     4567.32     74.88 o 
   2   6   6     2731.97     2756.93     33.58 o 
  -7   7   6      541.72      489.93     28.24 o 
  -5   7   6      524.53      512.64     25.65 o 
  -3   7   6     3641.46     3860.67     58.22 o 
  -1   7   6      190.04      194.56     13.58 o 
   1   7   6     2436.64     2470.84     33.05 o 
   3   7   6      591.24      562.33     24.82 o 
  -6   8   6        8.91       16.56      9.20 o 
  -4   8   6     2937.13     2956.31     62.25 o 
  -2   8   6       70.76       89.69      9.92 o 
   0   8   6       92.92      111.72     10.16 o 
   2   8   6      969.14      914.62     33.89 o 
  -7   9   6        0.85       -0.09      6.03 o 
  -5   9   6        2.42       10.74      5.39 o 
  -3   9   6      118.85      121.42     11.10 o 
  -1   9   6       25.26       19.85      4.89 o 
   1   9   6       66.77       50.98      8.19 o 
  -6  10   6      187.82      175.23     17.68 o 
  -4  10   6       74.51       70.21      7.78 o 
  -2  10   6      451.31      397.80     29.92 o 
   0  10   6      463.73      458.20     19.97 o 
  -5  11   6      122.72      146.26     15.10 o 
  -3  11   6        7.89       19.79      5.02 o 
  -1  11   6     1917.99     1910.81     57.62 o 
  -2  12   6     1777.95     1723.57     46.03 o 
  -7   1   7     2227.67     2328.87     42.44 o 
  -5   1   7      307.39      312.34     16.10 o 
  -3   1   7      600.23      598.36     58.03 o 
  -1   1   7     1775.96     1719.59     54.36 o 
   1   1   7      618.32      741.32     31.00 o 
  -8   2   7       44.16       39.45      9.15 o 
  -6   2   7     1682.49     1669.86     43.93 o 
  -4   2   7     2561.28     2622.78     51.11 o 
  -2   2   7     1141.22     1250.24     46.21 o 
   0   2   7      585.84      589.34     28.39 o 
   2   2   7      248.64      248.76     16.30 o 
  -7   3   7      801.78      807.02     24.26 o 
  -5   3   7     3123.55     3302.93     69.38 o 
  -3   3   7     1277.02     1308.32     30.61 o 
  -1   3   7     2877.35     3020.50     76.62 o 
   1   3   7      299.56      354.97     29.94 o 
  -8   4   7      310.92      298.97     23.47 o 
  -6   4   7     1733.72     1738.17     29.44 o 
  -4   4   7      311.73      333.59     16.23 o 
  -2   4   7     1267.34     1250.89     41.38 o 
   0   4   7      836.00      972.88     44.41 o 
   2   4   7      115.63      132.82     21.94 o 
  -7   5   7     1042.36      921.46     43.37 o 
  -5   5   7      796.87      807.29     24.81 o 
  -3   5   7      477.22      456.06     20.43 o 
  -1   5   7      982.53     1035.03     31.61 o 
   1   5   7      426.41      437.28     38.50 o 
  -6   6   7       44.42       43.28      6.97 o 
  -4   6   7       29.83       31.63      4.86 o 
  -2   6   7        0.43        4.30      6.88 o 
   0   6   7      100.29       82.11      9.83 o 
  -7   7   7      665.96      649.96     46.31 o 
  -5   7   7      269.13      278.52     19.03 o 
  -3   7   7      635.21      628.30     32.17 o 
  -1   7   7      630.12      602.70     37.60 o 
   1   7   7      352.96      343.08     19.74 o 
  -6   8   7      774.31      782.84     56.04 o 
  -4   8   7     2764.36     2974.18     56.71 o 
  -2   8   7      689.11      780.96     35.60 o 
   0   8   7      658.21      672.33     24.35 o 
  -5   9   7     1704.28     1661.87     55.59 o 
  -3   9   7     1353.06     1464.00     57.27 o 
  -1   9   7      860.14      840.63     37.16 o 
  -6   0   8     1768.71     1814.57    111.90 o 
  -4   0   8      280.25      303.87     87.96 o 
  -2   0   8     1580.58     1505.12     53.96 o 
   0   0   8      968.66      864.55     55.76 o 
  -7   1   8      984.86      945.43     59.42 o 
  -5   1   8      284.26      294.71     15.12 o 
  -3   1   8     1007.54      932.89     39.10 o 
  -1   1   8       14.74       16.05     11.02 o 
  -6   2   8      134.57      128.36     10.56 o 
  -4   2   8      146.54      130.35     12.40 o 
  -2   2   8      545.01      492.57     18.91 o 
   0   2   8      200.00      180.47     13.77 o 
  -7   3   8       77.61       58.85      7.87 o 
  -5   3   8      148.34      155.93     10.84 o 
  -3   3   8       24.51       26.04      6.71 o 
  -1   3   8      136.71      115.59     14.01 o 
  -6   4   8       37.05       29.20      5.67 o 
  -4   4   8      146.47      169.06     14.29 o 
  -2   4   8        6.04       17.87      8.36 o 
  -5   5   8      773.17      745.25     28.11 o 
  -3   5   8       83.20       94.06     11.30 o 
  -1   5   8       22.84       21.27      8.28 o 
  -4   6   8     1297.80     1275.50     47.36 o 
  -2   6   8      406.61      375.47     20.24 o 
                                                 
